# Supplementary material for: Age-Related Multigene Analysis of Colorectal Cancer Using Next-Generation Sequencing
Source: Cancers (Basel). 2025 Dec 6;17(24):3909. doi: 10.3390/cancers17243909 (PMC12730896; doi:10.3390/cancers17243909)
Supplement: Supplementary file 1 [file cancers-17-03909-s001.zip]

Archive with 1 entries (1 files):
- cancers-3953905-supplementary.pdf
